# Supplementary material for: Tumour inflammation signature and expression of S100A12 and HLA class I improve survival in HPV-negative hypopharyngeal cancer
Source: Sci Rep. 2021 Jan 19;11:1782. doi: 10.1038/s41598-020-80226-z (PMC7815817; doi:10.1038/s41598-020-80226-z)
Supplement: Supplementary file 2 — Supplementary Table 1. [file 41598_2020_80226_MOESM2_ESM.xlsx]

## Sheet: final
Supplementary Table S1. Log2 fold change and p-values for comparisons between groups of patients
	HPVpositive vs negative HPSCC				DOD vs NED HPV negative HPSCC				Cluster 1 vs cluster 3 HPV negative HPSCC
Transcript	log2fc	adjusted p-value	unadjusted_p-value		log2fc	adjusted p-value	unadjusted_p-value		log2fc	adjusted p-value	unadjusted_p-value
A2M	-0.596411	0.361501	0.131559		-0.141474	0.905063	0.611526		0.0165449	0.988255	0.964441
ADAM12	-2.04198	0.131467	0.0229671		-0.718152	0.739052	0.0812894		-0.895961	0.286181	0.134471
ADM	0.922057	0.367059	0.134883		0.669006	0.739052	0.204852		-0.663548	0.636565	0.45145
AKT1	-0.367742	0.0136825	0.00086546		-0.081986	0.909469	0.629411		-0.344456	0.256655	0.11132
ALDOA	0.500555	0.441424	0.204967		-0.0978103	0.921568	0.695035		-0.585603	0.292869	0.140259
ALDOC	0.823005	0.061979	0.00779967		-0.00639152	0.992653	0.984164		-0.318501	0.353654	0.185349
ANGPTL4	0.300964	0.716347	0.455269		0.0864502	0.963608	0.887501		0.414481	0.730761	0.567881
ANLN	0.0490179	0.956772	0.897176		-0.412992	0.739052	0.226082		-0.446347	0.285848	0.133453
APC	0.634492	0.0372397	0.00336504		0.0510837	0.963608	0.882909		-0.0883507	0.945214	0.882579
API5	-0.0774082	0.922578	0.77556		0.348067	0.739052	0.203813		0.17074	0.636884	0.454643
APOE	-0.954355	0.428532	0.192587		0.501307	0.765574	0.419682		1.24341	0.292238	0.139077
APOL6	-0.785874	0.251798	0.0659833		0.386216	0.739052	0.329667		1.87189	0.00445478	1.3418e-05
AREG	-1.48306	0.061979	0.00802741		0.437073	0.909469	0.667862		-0.696494	0.708941	0.544518
ARID1A	0.45788	0.235847	0.0602886		0.0866345	0.909757	0.671357		0.156012	0.740847	0.586876
ATF3	1.02773	0.424736	0.186355		0.700344	0.739052	0.174555		0.746646	0.507757	0.310466
B2M	-0.457892	0.720292	0.472986		0.554511	0.739052	0.0628097		1.51753	0.00880109	0.000269215
BAD	-0.126006	0.911255	0.747022		0.146981	0.879733	0.564407		0.367058	0.564427	0.357063
BAX	0.138114	0.851636	0.616252		-0.124584	0.739052	0.334804		0.204197	0.0684857	0.018978
BBC3	0.353956	0.879489	0.680809		-0.00055692	0.998841	0.998841		0.680878	0.304008	0.148341
BBS1	-0.0604734	0.956772	0.901154		-0.325702	0.765574	0.404237		0.369658	0.701774	0.536394
BCL2L1	-0.501824	0.441424	0.204689		0.0272338	0.963608	0.896603		0.165847	0.807233	0.671073
BIRC5	-0.752103	0.526945	0.268234		-0.265843	0.748429	0.366402		-0.432779	0.564427	0.360418
BMP2	-1.27836	0.394909	0.158201		0.232653	0.909469	0.650724		0.824492	0.347114	0.178784
BNIP3	-0.994218	0.580217	0.302342		-0.023937	0.976608	0.953075		-0.532653	0.526786	0.325274
BNIP3L	0.307919	0.792695	0.552948		-0.08601	0.921568	0.73483		-0.249034	0.674068	0.493369
BRD3	0.368252	0.679347	0.415384		-0.123893	0.909469	0.664777		0.338467	0.526786	0.324981
BRD4	-0.374129	0.404991	0.170779		-0.273071	0.739052	0.275037		-0.216909	0.701774	0.534446
C1QA	-0.580287	0.515784	0.257892		0.821021	0.739052	0.204503		2.83686	0.00880109	0.000260323
C1QB	-0.503347	0.391548	0.155676		0.65155	0.739052	0.318512		2.77326	0.00880109	0.00067562
CASP1	-0.174412	0.889734	0.726008		0.709264	0.739052	0.0444027		1.56659	0.00880109	0.000669273
CCL18	0.371245	0.851636	0.618206		-0.143735	0.921568	0.740372		-0.187238	0.879072	0.788668
CCL19	-0.270744	0.934826	0.824098		-0.279585	0.921568	0.735255		1.79857	0.388885	0.20967
CCL2	-1.37091	0.0489495	0.0050129		0.55948	0.739052	0.34462		2.37839	0.0743562	0.0217245
CCL21	-1.49828	0.720292	0.473116		-1.33959	0.739052	0.0497882		-0.316722	0.807233	0.666234
CCL3.L1	-0.773714	0.479719	0.23119		0.522827	0.739052	0.204458		1.07178	0.0359602	0.00812354
CCL4	-0.797186	0.336479	0.111484		0.675921	0.739052	0.0943368		1.73255	0.00880109	0.000496371
CCL5	-0.670209	0.582149	0.306856		1.23251	0.739052	0.15374		3.57119	0.00880109	0.000397737
CCNB1	0.517453	0.374479	0.14095		-0.350119	0.739052	0.264365		-0.0213283	0.979859	0.947394
CCND1	-3.64561	0.00015463	2.32876e-06		-0.526408	0.819651	0.475736		1.92819	0.243689	0.103448
CCND2	-1.53548	0.142358	0.0257274		0.576439	0.765574	0.41946		0.653274	0.69947	0.522355
CD14	-0.33822	0.398804	0.165309		0.43635	0.739052	0.246125		1.46452	0.0394251	0.00902501
CD163	-0.0819469	0.922578	0.796909		0.303809	0.839753	0.523581		1.8635	0.00880109	0.000465903
CD27	-0.0127049	0.989774	0.989774		0.788515	0.739052	0.23321		2.34919	0.0281974	0.00535072
CD276	-1.62863	0.235847	0.0607123		0.0953963	0.928889	0.777869		0.249901	0.641608	0.46188
CD40	-0.135012	0.851782	0.629618		0.54232	0.739052	0.158695		1.15275	0.130088	0.0458444
CD44	-0.718764	0.185561	0.0424779		0.288115	0.765574	0.404183		-0.0236883	0.985545	0.955859
CD45RO	0.0553583	0.944751	0.856537		0.493666	0.739052	0.279575		2.04308	0.00880109	0.000723416
CD47	-0.217347	0.60465	0.338658		0.500048	0.739052	0.161459		0.895327	0.231408	0.0941734
CD68	0.0237498	0.9833	0.965529		0.523231	0.739052	0.101863		1.17972	0.0135287	0.00150772
CD70	-0.875489	0.490265	0.240703		0.0935482	0.963608	0.906241		2.50358	0.0959105	0.0302847
CD74	0.0776848	0.922578	0.794632		0.745997	0.739052	0.169136		2.62365	0.00806356	0.00015348
CD79A	-0.687938	0.889734	0.723006		0.935824	0.739052	0.232426		2.24554	0.108907	0.0352906
CDC20	-0.13995	0.91403	0.759856		-0.277307	0.765574	0.400736		-0.0952438	0.8694	0.767271
CDH1	0.778912	0.112423	0.0182857		-0.169991	0.905063	0.613371		-0.392717	0.617185	0.407424
CDH11	-2.74876	0.00958274	0.000483351		-0.300091	0.88591	0.571038		-0.233199	0.865717	0.761414
CDK2	0.445377	0.300593	0.0931051		-0.134532	0.895866	0.597407		-0.4627	0.450893	0.25444
CDK6	-2.16906	0.000576726	1.3897e-05		0.115848	0.921568	0.744325		-0.896307	0.256655	0.11107
CDKN1A	0.0746262	0.889734	0.707233		0.591302	0.739052	0.101198		0.311936	0.614013	0.403177
CDKN2A	3.43454	7.87872e-09	2.37311e-11		0.159759	0.923717	0.765127		1.17007	0.274624	0.12665
CDKN2B	1.7265	0.00852121	0.000384994		1.52888	0.739052	0.0520907		1.453	0.462714	0.267594
CEBPB	-0.950337	0.202772	0.0482499		0.238995	0.816322	0.454878		0.768681	0.213024	0.0859797
CENPF	0.19436	0.87616	0.675593		-0.483227	0.739052	0.103575		-0.198715	0.831038	0.710888
CEP55	-0.139526	0.889734	0.716216		-0.337288	0.758526	0.376978		-0.84609	0.243689	0.10246
CHUK	-0.592293	0.091517	0.0140583		-0.317728	0.739052	0.0696621		-0.264354	0.330934	0.168457
COL17A1	-0.144935	0.911255	0.749315		0.635766	0.772436	0.42577		0.367125	0.840151	0.733867
COL4A5	-0.332185	0.804758	0.567209		-0.685874	0.739052	0.26		-1.85748	0.195136	0.0746454
COL5A1	-2.8086	0.0889868	0.0127984		-0.454551	0.739052	0.330735		0.178285	0.892755	0.806706
COL6A3	-2.54336	0.0591212	0.00694496		-0.0668272	0.963608	0.876751		0.0514584	0.976501	0.936502
CRABP2	-1.62311	0.361501	0.131752		0.284898	0.921568	0.711893		0.661547	0.739898	0.581691
CSF1	-0.220427	0.720292	0.465985		0.130983	0.923717	0.760426		1.92013	0.0261626	0.00472263
CSF2RB	-0.894634	0.60465	0.338808		0.332761	0.818328	0.466121		1.85625	0.0185322	0.00301488
CTNNB1	0.273643	0.441424	0.206086		0.0114244	0.978323	0.957695		-0.373699	0.353654	0.184601
CTSS	0.084334	0.945448	0.865455		0.538031	0.739052	0.248757		2.04378	0.00929627	0.000896026
CX3CL1	0.925746	0.198019	0.0459262		0.0640818	0.967715	0.921079		1.46627	0.290438	0.137346
CXCL1	-2.15416	0.300593	0.0941864		-0.389211	0.765574	0.411111		-0.754569	0.353654	0.183836
CXCL10	-1.66043	0.300593	0.0934568		1.25443	0.739052	0.187456		4.75287	0.00880109	0.000563023
CXCL13	-0.928227	0.64151	0.380655		0.720348	0.739052	0.346122		2.95189	0.0337724	0.00732414
CXCL14	-4.50504	0.397625	0.161685		0.180764	0.947913	0.825142		-1.76071	0.298669	0.144837
CXCL2	-1.9345	0.306684	0.0997646		-0.145848	0.921568	0.746271		-0.429237	0.624565	0.434562
CXCL5	0.131917	0.956772	0.887735		0.316905	0.921568	0.704863		0.123864	0.961116	0.911902
CXCL6	-2.66581	0.0889868	0.0128656		-0.156656	0.937766	0.796536		-0.745372	0.605792	0.395954
CXCL8	-0.912009	0.586697	0.314555		0.216902	0.921568	0.746136		-0.892255	0.585466	0.375615
CXCL9	-1.09983	0.633584	0.370227		0.6204	0.839753	0.520168		3.94104	0.00880109	0.000501432
CXCR4	-0.0934781	0.934826	0.826712		0.298553	0.895866	0.599043		1.67008	0.119755	0.0403613
CYBB	-0.173831	0.720292	0.469278		0.303256	0.839753	0.50137		1.85895	0.0261626	0.00459035
DDB2	0.750929	0.300593	0.0935267		-0.324709	0.739052	0.206437		0.202684	0.774157	0.629585
DLL1	-1.15039	0.00470975	0.000170232		-0.0721927	0.962363	0.847941		0.554643	0.468771	0.277302
DNMT1	0.0512968	0.934826	0.83076		-0.320251	0.739052	0.156135		0.237208	0.710762	0.548058
DTX3L	-0.159598	0.934826	0.844722		0.538613	0.739052	0.0375597		1.20078	0.0282033	0.00543678
DUSP1	1.38101	0.000246499	4.45479e-06		0.876443	0.739052	0.038487		0.962376	0.330934	0.167202
DUSP5	-0.381081	0.580217	0.301489		0.561475	0.739052	0.112305		0.824947	0.330934	0.168206
EGFR	-0.79049	0.292284	0.0858078		-0.710291	0.739052	0.33435		-1.50853	0.314661	0.154487
EGR1	1.07066	0.061979	0.00772565		0.971678	0.739052	0.0202408		0.551573	0.617185	0.413376
EIF2AK2	-0.718026	0.0128434	0.000696327		0.505728	0.739052	0.0512811		1.06069	0.0923374	0.0283687
EIF4EBP1	-0.346471	0.606478	0.347081		-0.388589	0.739052	0.274855		-0.625581	0.415999	0.229301
ENO1	0.391768	0.678847	0.413033		0.00489932	0.992653	0.987728		-0.0341374	0.976501	0.940337
EPCAM	-0.748987	0.710831	0.44534		-1.21312	0.739052	0.081608		-1.82793	0.159322	0.0585461
ERBB2	0.3567	0.264678	0.0725473		-0.167285	0.839753	0.493627		-0.229047	0.652047	0.471978
ERO1A	-0.117155	0.889734	0.705801		0.448892	0.739052	0.350221		-0.111418	0.923055	0.847988
EZH2	1.03666	0.159079	0.0297075		-0.0814395	0.923717	0.757336		-0.118848	0.877522	0.777083
FADD	-1.90127	0.00678707	0.000286202		-0.875772	0.739052	0.115241		0.48315	0.69947	0.522496
FANCA	0.902923	0.301101	0.0961346		-0.621042	0.739052	0.00808182		-0.228458	0.735173	0.573539
FCGR2A	-0.381313	0.424736	0.18934		0.408311	0.739052	0.135381		1.02775	0.0171679	0.00247114
FCGR3A.B	-0.452298	0.378434	0.146253		0.495118	0.739052	0.285339		1.98188	0.0171679	0.00244566
FCGRT	-0.103689	0.922578	0.781498		0.189534	0.879733	0.562803		0.887384	0.208476	0.0816321
FGFR1	-1.59361	0.441424	0.202914		-0.629086	0.739052	0.17306		0.589855	0.633678	0.44472
FLNB	1.09042	0.352169	0.120926		0.165251	0.909469	0.660625		0.13631	0.853096	0.747744
FOSL1	-0.855161	0.374479	0.140994		0.295397	0.909469	0.645213		-0.237414	0.879072	0.784907
FPR3	-0.564464	0.48342	0.234429		0.550735	0.739052	0.221244		1.99622	0.00880109	0.000649413
FYN	-1.05123	0.0146807	0.00097282		0.14981	0.909469	0.645621		0.641517	0.32263	0.161086
GBP1	-0.36235	0.606478	0.346468		0.673981	0.739052	0.238615		2.62752	0.00940044	0.000962695
GBP2	0.501402	0.609839	0.350841		0.620434	0.739052	0.109556		1.65975	0.00880109	0.000336856
GBP4	-0.179568	0.86536	0.659446		0.659281	0.739052	0.323751		3.15344	0.00880109	0.000517746
GIMAP4	-0.114832	0.889734	0.706595		0.254044	0.879733	0.564151		1.97471	0.00880109	0.000328252
GLS	-1.38934	0.267963	0.0751837		-0.278201	0.839753	0.517589		0.355349	0.621698	0.426949
GLUD1	-0.0524246	0.934826	0.840969		-0.309152	0.739052	0.130661		-0.475388	0.252953	0.108191
GLUL	0.874367	0.379027	0.149556		0.436253	0.739052	0.276402		0.398411	0.68242	0.501538
GOT1	0.183153	0.836266	0.594454		0.0283124	0.963608	0.899142		-0.110823	0.824798	0.700581
GOT2	0.910828	0.428532	0.193614		-0.0463196	0.962363	0.853928		-0.22138	0.630605	0.440664
H2AFX	0.0782429	0.922578	0.790808		0.0321725	0.963608	0.904218		0.185346	0.773336	0.624259
HCK	-0.642936	0.295527	0.0881239		0.0973235	0.939485	0.807672		1.20921	0.146726	0.0534755
HELLS	1.25009	0.202772	0.0481311		-0.389695	0.739052	0.108859		0.12778	0.811402	0.677455
HERC6	-0.682183	0.338764	0.113261		0.589888	0.739052	0.269207		2.05935	0.0185322	0.003121
HES1	0.815082	0.0269616	0.00203024		-0.248953	0.839753	0.512088		-0.338559	0.772324	0.621116
HIF1A	-0.806027	0.461089	0.220823		0.103194	0.923717	0.763998		-0.321601	0.701774	0.531385
HK1	-0.0606054	0.883029	0.690045		-0.113712	0.909469	0.635352		-0.806107	0.074635	0.0220308
HK2	-0.0565464	0.969529	0.934513		0.150717	0.921568	0.734586		-0.653287	0.468771	0.27665
HLA.A	-0.226642	0.956772	0.879513		1.25599	0.739052	0.0536721		1.80065	0.0410114	0.00958475
HLA.B	0.00479038	0.989166	0.986187		0.481846	0.739052	0.173744		1.43807	0.0185322	0.00312592
HLA.C	-0.125438	0.889734	0.723763		0.500097	0.739052	0.0940553		1.12268	0.0171679	0.00253382
HLA.DMA	0.21348	0.91403	0.757038		0.592779	0.739052	0.214895		2.15205	0.00893389	0.000834188
HLA.DMB	0.101461	0.934826	0.835953		0.509553	0.739052	0.277609		2.05229	0.0169801	0.00226824
HLA.DPA1	0.0303705	0.977495	0.953941		0.801536	0.739052	0.121035		2.41732	0.00806356	0.000170015
HLA.DPB1	0.319319	0.705204	0.439691		0.676604	0.739052	0.152976		2.09681	0.00880109	0.000777016
HLA.DQA1	-3.52438	0.457843	0.21651		2.05964	0.739052	0.168802		4.42266	0.187236	0.070328
HLA.DQB1	-2.7993	0.60465	0.340571		1.15811	0.739052	0.288725		2.98931	0.211395	0.0836866
HLA.DRA	0.167791	0.934826	0.82948		0.823285	0.739052	0.11637		2.53365	0.00602668	5.44579e-05
HLA.DRB1	0.034859	0.969529	0.934716		0.700315	0.739052	0.253713		2.14881	0.0939626	0.029151
HLA.DRB5	-0.0977803	0.984348	0.975454		-0.536545	0.921568	0.725439		-1.93381	0.605792	0.394542
HLA.E	-0.0365388	0.969529	0.928077		0.401951	0.739052	0.162245		1.07808	0.0435378	0.0106222
HLA.F	-0.711864	0.25235	0.0668881		0.200393	0.909469	0.668405		1.71049	0.0470866	0.0119135
HMGA1	-0.378044	0.162518	0.0313464		-0.262155	0.739052	0.348533		-0.0778226	0.923055	0.845985
HRAS	0.28157	0.844058	0.60762		0.0179468	0.974287	0.941655		-0.440349	0.416777	0.230985
ICAM1	-0.253622	0.930033	0.809577		0.219852	0.909469	0.663168		1.69669	0.133577	0.0474761
IDO1	0.391575	0.636766	0.375922		0.592844	0.765574	0.407142		3.21243	0.0144538	0.00174143
IER3	-0.555227	0.267595	0.0741528		-0.234875	0.909469	0.657927		-0.427088	0.624565	0.431495
IFI16	0.925	0.460049	0.218939		0.276863	0.739052	0.348741		0.555761	0.27302	0.122493
IFI27	-1.45911	0.061979	0.00791079		0.809237	0.739052	0.0604668		1.23244	0.187236	0.0704956
IFI35	-1.12718	0.0346302	0.00272699		0.411903	0.739052	0.314886		1.67796	0.0261626	0.00478383
IFI6	-2.84247	0.0469071	0.00442721		1.11589	0.739052	0.0965754		2.46934	0.0435378	0.010531
IFIH1	-1.41374	0.00184442	5.55547e-05		0.816592	0.739052	0.140264		2.69282	0.00880109	0.000533037
IFIT1	-1.65261	0.142358	0.0255287		0.883442	0.739052	0.178587		2.79082	0.0349651	0.00779342
IFIT2	-1.10972	0.0346302	0.00281631		0.717465	0.739052	0.25856		2.36367	0.0704419	0.0201566
IFIT3	-1.67852	0.091517	0.0135611		0.844249	0.739052	0.15747		2.60649	0.0326845	0.00684141
IFITM1	-1.28529	0.00137628	3.73087e-05		0.394949	0.739052	0.339342		1.38681	0.119755	0.0399264
IFITM2	-0.64393	0.457843	0.215233		-0.0145394	0.982241	0.96449		-0.158544	0.811402	0.68256
IFNGR1	-0.185562	0.713184	0.451111		0.0565167	0.963608	0.87019		0.589424	0.477591	0.284828
IFNGR2	-0.71928	0.180372	0.0385736		0.371882	0.739052	0.0731216		0.648618	0.129993	0.0450276
IGF2R	-0.137589	0.922578	0.79753		-0.0720301	0.908445	0.618399		-0.0336174	0.932156	0.861963
IL1A	-0.902236	0.21663	0.0522001		0.744986	0.765574	0.397304		0.048784	0.985997	0.959269
IL1B	-0.674611	0.424736	0.187555		0.52073	0.765574	0.419042		0.214672	0.906028	0.821607
IL1R2	-1.77087	0.0591212	0.00675427		-0.861712	0.739052	0.302536		0.0954488	0.976501	0.937107
IL1RN	-0.107318	0.922578	0.779134		0.231224	0.921568	0.739192		0.721273	0.699933	0.527058
IL24	-2.3202	0.299615	0.0902455		-0.110271	0.963608	0.867951		-0.974479	0.477678	0.286319
IL2RB	0.0941828	0.934826	0.844125		0.328135	0.765574	0.401603		1.87567	0.00806356	0.00010457
IL2RG	-0.0390461	0.961115	0.909007		0.725996	0.739052	0.157868		2.38542	0.00880109	0.000633265
IL32	-0.0996992	0.934826	0.834947		0.259827	0.89801	0.603181		1.74779	0.0159855	0.00202226
IL6	-1.65942	0.234823	0.0572911		0.3307	0.839753	0.51786		0.579782	0.683953	0.506784
IL7R	-0.0998279	0.930033	0.809168		0.651945	0.739052	0.146785		1.04552	0.274624	0.126265
INHBA	-2.34573	0.091517	0.0138812		0.121603	0.962363	0.84423		-0.541212	0.601192	0.389326
IRF1	0.0743458	0.934826	0.822232		0.611285	0.739052	0.165762		2.10174	0.00806356	0.000139521
IRF3	0.111618	0.837979	0.60072		0.281734	0.739052	0.182918		0.828491	0.0322867	0.00641844
IRF4	-0.763062	0.705204	0.437649		0.559304	0.758526	0.374793		2.25425	0.0704419	0.0200481
IRF7	-0.755821	0.013163	0.000753303		0.404026	0.739052	0.295679		1.41982	0.0472318	0.0122347
IRF9	-0.86185	0.48965	0.238925		0.266999	0.739052	0.321038		1.01341	0.0116797	0.00126648
ISG15	-1.64016	0.000326114	6.87589e-06		0.493976	0.739052	0.351717		1.93376	0.0851331	0.0258989
ITGA2	0.0562418	0.964628	0.915234		-0.248831	0.868881	0.546976		0.00737125	0.995413	0.992241
ITGA4	-0.451906	0.582149	0.306559		0.196871	0.909469	0.638092		1.35683	0.0727557	0.0210378
ITGA6	-0.0482664	0.975222	0.945848		0.504603	0.748429	0.367452		-0.269814	0.807233	0.665717
ITGAV	-0.638775	0.255575	0.0692825		0.037984	0.963608	0.908413		0.404607	0.551914	0.344115
ITGAX	-0.675944	0.306684	0.0990024		0.0716395	0.928889	0.77901		0.363969	0.128747	0.0442084
ITGB2	-0.2176	0.665355	0.400816		0.286532	0.818328	0.460683		1.61326	0.0184294	0.00284934
ITGB8	0.451786	0.720292	0.479472		0.229763	0.895866	0.598544		0.402236	0.617185	0.418273
ITPK1	-0.213191	0.792695	0.553931		-0.225059	0.739052	0.335605		-0.417077	0.125403	0.0426824
JAG1	-0.288951	0.851782	0.63642		-0.413644	0.819651	0.47242		-1.04483	0.450893	0.259341
JAK1	-0.0951833	0.91403	0.75773		0.204039	0.739052	0.326438		0.332551	0.450893	0.252177
JAK2	0.323021	0.42122	0.181511		0.11856	0.939485	0.804161		2.12588	0.0141928	0.00162447
JAK3	-0.892801	0.0131892	0.000794533		0.0714508	0.963608	0.869896		1.1315	0.200098	0.0776462
KAT2B	0.643396	0.0211083	0.00146232		0.369131	0.739052	0.241296		0.871272	0.266755	0.118112
KRAS	-0.140674	0.378434	0.147042		0.12878	0.839753	0.504192		0.0829148	0.836817	0.728434
LAMB3	0.325844	0.889734	0.726259		0.214854	0.917876	0.682877		0.246835	0.811402	0.683137
LAMC2	-0.302622	0.889734	0.718179		0.651448	0.747746	0.362612		-0.320833	0.812439	0.687637
LDHA	0.132971	0.883029	0.691529		0.579304	0.739052	0.118666		-0.305939	0.683953	0.506099
LDHB	-1.024	0.172413	0.0344163		0.17867	0.909469	0.644621		-0.345826	0.617185	0.417329
LGALS9	0.242271	0.851782	0.636904		0.294951	0.895866	0.587549		2.12584	0.0445222	0.0111306
LTB	-0.172174	0.875679	0.672585		-0.0623755	0.963608	0.914267		2.13952	0.0959105	0.0303331
LTBP1	-1.31586	0.0269616	0.00202017		0.272832	0.909469	0.640436		0.65244	0.636565	0.449777
LYZ	-0.578346	0.35709	0.124282		0.861889	0.739052	0.152789		2.14202	0.059311	0.0160257
MAGEA3.A6	-3.28047	0.267963	0.0758692		0.198501	0.963608	0.913123		-5.80184	0.0326845	0.00698975
MAGEA4	-1.84455	0.398082	0.16307		0.911053	0.761011	0.382798		-1.21688	0.564427	0.359234
MAP3K7	-0.113225	0.945448	0.863096		0.182183	0.739052	0.165818		0.0740419	0.739898	0.583896
MB21D1	-0.244894	0.515784	0.257867		0.387843	0.739052	0.251798		1.39588	0.0185322	0.00303014
MELK	0.922112	0.0591212	0.00667104		0.133523	0.909469	0.634633		0.837394	0.0326845	0.0069689
MET	-0.296927	0.792695	0.545812		-0.0307505	0.96879	0.930855		-1.09197	0.0433857	0.0103237
MFGE8	-0.177501	0.851782	0.636416		0.114108	0.910097	0.674349		0.0385971	0.95985	0.90781
MGMT	0.767588	0.185561	0.0424354		-0.333338	0.839753	0.522035		0.0197289	0.988739	0.971548
MKI67	-0.327294	0.580217	0.300555		-0.329928	0.739052	0.194827		-0.366945	0.562611	0.352479
MMP1	-3.35278	0.0889868	0.012814		-0.227136	0.928889	0.780602		-1.34242	0.450893	0.253801
MMP7	-2.30654	0.254182	0.0681391		0.283826	0.939485	0.814176		1.01463	0.699472	0.524604
MMP9	-0.441048	0.740875	0.497636		0.378724	0.828228	0.483964		0.180832	0.835313	0.724264
MTOR	0.178799	0.720292	0.477539		-0.0670739	0.932533	0.788178		0.00856515	0.990883	0.98193
MX1	-1.12537	0.0488941	0.00485996		0.688039	0.739052	0.213582		2.59329	0.00880109	0.000603556
MYC	-1.27062	0.42122	0.181239		-0.223444	0.892361	0.577884		-0.949206	0.27302	0.12253
MYD88	-0.181081	0.631387	0.367041		0.0312409	0.963608	0.876714		0.520318	0.111496	0.0366055
NBN	-0.22234	0.352169	0.120597		-0.0336671	0.963608	0.890359		0.583271	0.138403	0.0497053
NDUFA4L2	0.609598	0.851782	0.63603		-0.66776	0.765574	0.396755		-0.999636	0.480319	0.289421
NECTIN1	0.0691062	0.956772	0.894349		0.193765	0.818328	0.465278		-0.213696	0.617185	0.415021
NECTIN2	-0.418977	0.713184	0.449581		0.332522	0.739052	0.24548		0.986243	0.0182338	0.00274606
NFIL3	-0.489863	0.657596	0.392181		-0.108501	0.921568	0.713078		-0.176496	0.807233	0.670105
NFKB1	0.363365	0.604553	0.331412		0.373941	0.739052	0.209403		0.488627	0.295093	0.142214
NFKB2	-0.194257	0.747623	0.50442		0.480545	0.739052	0.173275		1.32697	0.108907	0.0354276
NFKBIA	-0.627518	0.361501	0.128559		-0.00280798	0.992653	0.989664		0.0787207	0.906028	0.825561
NGFR	-0.930867	0.507495	0.25069		-0.082876	0.963608	0.909226		2.32686	0.138403	0.0500252
NKG7	0.452438	0.809772	0.573182		0.824215	0.739052	0.201874		3.03073	0.00880109	0.000453089
NLRC5	-0.0517358	0.956772	0.883034		0.122757	0.921568	0.728682		1.38822	0.0158393	0.00195606
NOTCH1	0.286769	0.719434	0.461565		-0.33371	0.739052	0.310042		0.734888	0.159852	0.0592221
NOTCH2	0.629144	0.424736	0.189116		0.168733	0.818328	0.46832		-0.0127218	0.988739	0.971532
NRAS	0.14382	0.861985	0.653255		-0.0929981	0.895866	0.593355		0.143084	0.735173	0.575738
OAS1	-1.17021	0.112423	0.0178892		0.68167	0.739052	0.186845		2.17908	0.0184294	0.00288653
OAS2	-1.0839	0.300593	0.095067		0.62718	0.739052	0.239598		2.28158	0.0281974	0.00529014
OAS3	-0.33423	0.397625	0.161596		0.501522	0.739052	0.275648		1.95699	0.0144538	0.00170828
OASL	-0.746498	0.598159	0.323188		0.849157	0.739052	0.25711		2.89525	0.0171679	0.00249352
PALMD	0.253295	0.752705	0.510116		0.515979	0.739052	0.313681		0.819893	0.480319	0.290795
PARP12	-0.258023	0.665355	0.400361		0.42394	0.739052	0.193437		1.12309	0.0787324	0.0234774
PARP4	0.620913	0.598159	0.324303		0.0948101	0.921568	0.720652		0.46753	0.410367	0.22496
PARP9	-0.249015	0.889734	0.722547		0.754388	0.739052	0.00901038		1.49716	0.00940044	0.000937142
PC	-0.0430071	0.981071	0.960385		-0.989061	0.739052	0.0259578		-0.869338	0.409352	0.222413
PDGFA	-1.23914	0.398804	0.165768		-0.581443	0.739052	0.0588488		-0.0047918	0.995413	0.992414
PDGFRB	-1.61691	0.0703696	0.00932609		-0.344103	0.741932	0.355323		0.0711086	0.952267	0.892033
PDK1	0.0185927	0.977495	0.95341		0.329588	0.739052	0.246654		0.331692	0.617185	0.409945
PDZK1IP1	0.801273	0.792695	0.551294		1.6046	0.739052	0.0758072		1.83837	0.258575	0.112932
PECAM1	-0.789044	0.321441	0.105533		0.165995	0.895866	0.588923		1.02111	0.0807354	0.0243179
PFKFB3	-0.120221	0.922578	0.786967		-0.143393	0.909469	0.649426		-0.453584	0.5279	0.327552
PFKM	0.109692	0.794351	0.557481		-0.0626442	0.962363	0.857051		0.120527	0.906028	0.826887
PIAS4	0.00594421	0.989166	0.985338		-0.247253	0.739052	0.27384		0.256881	0.468771	0.273504
PIK3CA	0.307584	0.703718	0.434525		-0.0735572	0.921568	0.74707		-0.169782	0.766575	0.614183
PIK3R2	-0.504951	0.172413	0.0363521		-0.282236	0.739052	0.245332		-0.366113	0.501071	0.304868
PKM	0.814864	0.275081	0.078713		0.308344	0.739052	0.269886		0.296136	0.660452	0.481414
PLOD2	1.47536	0.172413	0.0362664		-0.362834	0.739052	0.337344		-0.770327	0.363675	0.191696
PSMB10	0.880081	0.0591212	0.0065166		0.254979	0.839753	0.519045		1.7257	0.0116797	0.00123333
PSMB5	-0.40205	0.606478	0.345923		-0.194253	0.739052	0.257608		-0.263667	0.379153	0.203281
PSMB8	0.452302	0.583764	0.309465		0.343671	0.739052	0.254179		1.29021	0.00880109	0.000767422
PSMB9	0.226141	0.861985	0.654278		0.613316	0.739052	0.184804		2.13393	0.00880109	0.000795279
PTGS2	-0.746731	0.60465	0.336846		0.188553	0.921568	0.750945		0.0787525	0.958715	0.903848
PTPN11	-0.142713	0.851782	0.62846		-0.240781	0.739052	0.147116		-0.330644	0.318222	0.157194
PVR	-0.845681	0.374479	0.139283		-0.103533	0.926343	0.770092		-0.114772	0.879072	0.781527
RB1	-0.196662	0.851782	0.629526		0.109167	0.921568	0.703487		0.781088	0.211395	0.0840486
RBL2	0.486586	0.342694	0.115608		0.00466601	0.992653	0.982827		0.0822773	0.835313	0.724609
RELA	-0.226411	0.613437	0.354759		-0.0112094	0.975348	0.948908		0.0631056	0.879072	0.789047
RELB	-0.0169399	0.984348	0.971262		0.8263	0.739052	0.0575166		1.76319	0.0691132	0.01936
RPL23	-0.454007	0.0469071	0.00452117		0.089097	0.921568	0.7111		-0.184528	0.621698	0.42639
RPL7A	-0.479667	0.0591212	0.00677386		-0.217228	0.765574	0.412917		0.383132	0.468771	0.278157
RRM2	0.565207	0.42122	0.182045		-0.148162	0.851444	0.533435		0.126021	0.807233	0.662295
RSAD2	-1.81513	0.292284	0.0862767		0.829541	0.739052	0.219136		3.25282	0.0167378	0.00216784
RUNX3	-0.86887	0.087352	0.0118399		0.343045	0.765574	0.397406		1.58891	0.0440745	0.0108859
S100A12	-0.257174	0.934826	0.840188		1.80781	0.739052	0.0484305		0.681708	0.752488	0.59921
S100A8	0.29144	0.956772	0.902017		1.32592	0.739052	0.273981		0.852063	0.773826	0.626986
S100A9	0.734612	0.883029	0.687876		1.52021	0.739052	0.181123		0.869811	0.752488	0.600631
SAMD9	-0.253012	0.870648	0.666098		1.13415	0.739052	0.0523601		2.21381	0.108516	0.0346466
SBNO2	0.483907	0.235847	0.0603501		0.470285	0.739052	0.151211		0.807044	0.274624	0.124586
SERPINB5	0.813698	0.162518	0.0314633		-0.163564	0.939485	0.810036		-1.41997	0.450893	0.259399
SERPINH1	-1.55842	6.57314e-05	6.94529e-07		0.0727226	0.962363	0.853222		-0.244336	0.811402	0.684315
SFXN1	0.449676	0.182016	0.0400216		0.465631	0.739052	0.0703225		0.435684	0.375426	0.200152
SGK1	0.130984	0.889734	0.722883		0.494853	0.739052	0.329784		-0.6626	0.562627	0.354184
SIRPA	-0.742225	0.526945	0.266984		0.227915	0.839753	0.511247		0.779629	0.130088	0.0457719
SLC16A1	0.0129804	0.984348	0.973816		0.431497	0.739052	0.312187		0.357092	0.729084	0.564381
SLC1A5	0.700971	0.361501	0.12961		0.177411	0.819651	0.476484		0.274014	0.652047	0.473323
SLC2A1	-0.0187318	0.969529	0.935481		0.316453	0.739052	0.279055		-0.514017	0.337038	0.17258
SLC7A5	-0.534883	0.858909	0.646769		-0.524698	0.739052	0.207216		-0.619183	0.450893	0.257835
SMAD5	0.405299	0.378434	0.145127		-0.0436451	0.951526	0.831152		0.024409	0.976501	0.941206
SMAP1	-0.678741	0.12592	0.0216189		-0.0271012	0.963608	0.894273		-0.000632339	0.99838	0.99838
SOCS1	-0.606188	0.60465	0.333997		0.76312	0.739052	0.186998		1.19165	0.409352	0.223171
SOX2	1.19959	0.182016	0.0399029		-0.0779509	0.974287	0.942006		-1.01346	0.636565	0.452498
SPIB	-0.105079	0.956772	0.900072		0.574963	0.839753	0.517793		3.02478	0.188631	0.0715889
SPP1	1.06402	0.720292	0.477039		-1.5987	0.739052	0.0918653		-1.82468	0.263679	0.115955
SREBF1	1.0525	0.0372397	0.00326167		-0.144296	0.909469	0.667859		-0.152943	0.835313	0.722133
SRP54	-0.476441	0.441424	0.205399		-0.501649	0.739052	0.174418		-0.574193	0.600522	0.387083
STAT1	-1.18984	0.172413	0.0361733		0.527471	0.739052	0.175728		1.95906	0.00521858	3.14372e-05
STAT2	-0.843273	0.0371176	0.0031304		0.327349	0.739052	0.243677		1.17457	0.0326845	0.00686016
STAT3	0.221225	0.851782	0.638836		0.428504	0.739052	0.0532616		0.481578	0.32263	0.161315
SYK	0.599823	0.114679	0.0189981		-0.346562	0.739052	0.334986		1.21799	0.0668555	0.0183249
TAP1	-0.290265	0.792695	0.543412		0.441778	0.739052	0.325063		2.01602	0.00880109	0.000231969
TAP2	-0.460517	0.183211	0.0408361		0.151894	0.879733	0.558125		0.944575	0.0344415	0.00757299
TAPBP	-0.148086	0.922578	0.794946		0.126024	0.921568	0.71172		1.3546	0.0326845	0.00686997
TAPBPL	-0.310575	0.837979	0.599099		0.570577	0.739052	0.247348		2.17496	0.0322867	0.00632565
TCF3	-0.123173	0.922578	0.796074		0.0783633	0.921568	0.734705		-0.0420012	0.955404	0.89785
TGFB1	-0.700246	0.361501	0.130161		-0.0248366	0.96879	0.928715		0.0761027	0.923096	0.850805
TGFB3	-2.1282	0.117629	0.0198411		-0.766507	0.739052	0.119638		0.0624123	0.976501	0.931458
TGFBR1	0.320548	0.601402	0.327873		-0.334086	0.739052	0.33705		-0.294495	0.701774	0.5369
THBD	-1.15286	0.00505165	0.000197806		0.0131056	0.992653	0.977746		0.282668	0.828424	0.706156
THBS1	-2.02917	0.235847	0.0610928		0.140878	0.921568	0.740713		0.113463	0.892195	0.803513
THY1	-1.4584	6.36224e-05	3.83268e-07		-0.0670972	0.962363	0.85801		0.493386	0.468771	0.274361
TLR8	-1.63021	0.290128	0.0838924		0.488125	0.765574	0.410389		1.32828	0.23752	0.0987284
TMEM173	0.915317	0.526945	0.267266		0.416619	0.739052	0.196929		1.38866	0.0169801	0.00230151
TNF	-0.777637	0.378434	0.144509		0.405394	0.739052	0.343541		1.72668	0.0261626	0.00480698
TNFAIP3	-0.69652	0.685352	0.42112		0.890441	0.739052	0.0733733		1.76558	0.059311	0.0160783
TNFRSF10B	0.185248	0.586697	0.314423		0.0813923	0.932533	0.789282		0.700831	0.213024	0.0858234
TNFRSF14	-0.259724	0.35709	0.124767		0.0382531	0.963608	0.899045		1.01232	0.0410114	0.00963521
TNFRSF1A	-0.475484	0.150485	0.0276493		0.130535	0.909469	0.664679		0.859673	0.243689	0.103494
TNFRSF1B	-0.219184	0.578442	0.29619		0.352642	0.743559	0.358342		1.65846	0.0472318	0.0121241
TNFRSF25	0.385932	0.172413	0.0349094		0.0232128	0.975348	0.946813		0.0901046	0.943654	0.87828
TNFSF10	0.601495	0.762168	0.518825		0.767741	0.739052	0.102331		1.27544	0.119755	0.0403992
TP53	1.48426	6.57314e-05	7.91944e-07		0.135691	0.921568	0.752244		0.48435	0.621698	0.425243
TPI1	-0.207801	0.719247	0.459278		0.282411	0.761011	0.382107		0.78732	0.274624	0.127386
TPM1	-1.52168	0.379027	0.14954		-0.383691	0.739052	0.329639		-0.551642	0.450893	0.258182
TPSAB1.B2	-1.75534	0.403494	0.168933		-0.139973	0.939485	0.814823		-0.38554	0.831476	0.713767
TRAF1	-0.397171	0.678847	0.411872		-0.137021	0.939485	0.814975		1.93055	0.200098	0.0777488
TWF1	-0.0448209	0.945448	0.865711		-0.125357	0.839753	0.506353		-0.414187	0.234536	0.0967814
TYMP	-0.536194	0.42122	0.182698		0.83757	0.739052	0.106222		1.8331	0.0519403	0.0137673
TYMS	0.344629	0.634127	0.372454		-0.29603	0.76502	0.387118		0.381438	0.638569	0.457769
UBA7	0.870359	0.00958274	0.000490682		0.431775	0.739052	0.283437		1.79995	0.00880109	0.00069617
UBE2C	-0.0287635	0.969529	0.93694		-0.248801	0.780742	0.4327		-0.395044	0.624565	0.433326
VCAM1	0.060318	0.969529	0.937406		0.281334	0.921568	0.729678		3.32573	0.0510766	0.0133845
VCAN	-2.09966	0.00392485	0.00013004		-0.438383	0.739052	0.346883		-0.592861	0.617185	0.416024
VEGFA	-0.123158	0.956772	0.895169		-0.437132	0.739052	0.194622		-0.779483	0.274624	0.126716
VEGFB	-0.102749	0.922578	0.797287		-0.0265208	0.963608	0.894067		-0.0402823	0.941083	0.873053
VSIR	0.260527	0.792695	0.551727		0.528454	0.739052	0.142062		1.42644	0.0252574	0.00433636
WNT10A	-0.691508	0.720292	0.4683		0.483377	0.818328	0.466386		-0.027147	0.990542	0.978608
WNT2B	1.89896	0.235118	0.0580713		-1.31839	0.739052	0.0932061		-2.20662	0.231408	0.0947936
WNT5A	-2.16767	0.112423	0.0182686		-0.0418954	0.96879	0.928272		0.0218788	0.988739	0.973848
WNT7B	-0.428527	0.739005	0.494154		0.175121	0.895866	0.58723		-0.518817	0.368121	0.195148
ZC3H12A	0.990524	0.162518	0.0318183		0.506957	0.739052	0.196924		0.292022	0.785285	0.641001
