# Supplementary material for: Tumour inflammation signature and expression of S100A12 and HLA class I improve survival in HPV-negative hypopharyngeal cancer
Source: Sci Rep. 2021 Jan 19;11:1782. doi: 10.1038/s41598-020-80226-z (PMC7815817; doi:10.1038/s41598-020-80226-z)
Supplement: Supplementary file 3 — Supplementary Table 2. [file 41598_2020_80226_MOESM3_ESM.xlsx]

## Sheet: Sheet1
Supplementary Table S2. Transcripts with >2 fold difference and significant (p<0.05)1 difference in expression between HPV-negative clusters 1 and 3
Transcript	Ratio Cluster 1/Cluster 3	p-value1
Higher in Cluster 1
CXCL10	26.9623	0.00880109
CXCL9	15.3593	0.00880109
CCL5	11.886	0.00880109
RSAD2	9.53228	0.0167378
IDO1	9.26913	0.0144538
GBP4	8.89774	0.00880109
NKG7	8.17222	0.00880109
CXCL13	7.73762	0.0337724
OASL	7.43975	0.0171679
C1QA	7.14462	0.00880109
IFIT1	6.92022	0.0349651
C1QB	6.8365	0.00880109
IFIH1	6.46577	0.00880109
GBP1	6.17962	0.00940044
CD74	6.16308	0.00806356
IFIT3	6.0902	0.0326845
MX1	6.03473	0.00880109
HLA.DRA	5.79034	0.00602668
IFI6	5.53789	0.0435378
HLA.DPA1	5.34179	0.00806356
IL2RG	5.22495	0.00880109
CD27	5.09538	0.0281974
OAS2	4.8621	0.0281974
OAS1	4.52866	0.0184294
TAPBPL	4.51574	0.0322867
HLA.DMA	4.44458	0.00893389
PSMB9	4.38912	0.00880109
JAK2	4.36468	0.0141928
LGALS9	4.36458	0.0445222
IRF1	4.29228	0.00806356
HLA.DPB1	4.27762	0.00880109
HERC6	4.16799	0.0185322
HLA.DMB	4.14763	0.0169801
CTSS	4.12324	0.00929627
CD45RO	4.12125	0.00880109
TAP1	4.04467	0.00880109
FPR3	3.98952	0.00880109
FCGR3A.B	3.95009	0.0171679
GIMAP4	3.93048	0.00880109
STAT1	3.8881	0.00521858
OAS3	3.8825	0.0144538
CSF1	3.78457	0.0261626
IL2RB	3.66973	0.00806356
APOL6	3.66013	0.00445478
CD163	3.63889	0.00880109
CYBB	3.62743	0.0261626
CSF2RB	3.62065	0.0185322
HLA.A	3.48377	0.0410114
UBA7	3.48209	0.00880109
IL32	3.35843	0.0159855
CCL4	3.32315	0.00880109
TNF	3.30966	0.0261626
PSMB10	3.30741	0.0116797
HLA.F	3.27272	0.0470866
IFI35	3.19975	0.0261626
GBP2	3.15962	0.00880109
TNFRSF1B	3.1568	0.0472318
ITGB2	3.05943	0.0184294
RUNX3	3.00823	0.0440745
CASP1	2.96203	0.00880109
B2M	2.86301	0.00880109
PARP9	2.82286	0.00940044
CD14	2.75971	0.0394251
HLA.B	2.70958	0.0185322
VSIR	2.68783	0.0252574
IRF7	2.67553	0.0472318
MB21D1	2.63149	0.0185322
TMEM173	2.61836	0.0169801
NLRC5	2.61755	0.0158393
TAPBP	2.55725	0.0326845
PSMB8	2.44564	0.00880109
DTX3L	2.29864	0.0282033
CD68	2.26533	0.0135287
STAT2	2.25726	0.0326845
HLA.C	2.17751	0.0171679
HLA.E	2.11123	0.0435378
CCL3.L1	2.10203	0.0359602
FCGR2A	2.03884	0.0171679
IRF9	2.01867	0.0116797
TNFRSF14	2.01715	0.0410114
Higher in Cluster 3
MET	0.46912	0.0433857
MAGEA3.A6	0.0179255	0.0326845
1adjusted p-values
