# Supplementary material for: Tumour inflammation signature and expression of S100A12 and HLA class I improve survival in HPV-negative hypopharyngeal cancer
Source: Sci Rep. 2021 Jan 19;11:1782. doi: 10.1038/s41598-020-80226-z (PMC7815817; doi:10.1038/s41598-020-80226-z)
Supplement: Supplementary file 4 — Supplementary Table 3. [file 41598_2020_80226_MOESM4_ESM.xlsx]

## Sheet: ersurv
Supplementary Table S3. Gene set enrichment scores
Pathway	p-value	Adjusted p-value	Normalised Enrichment Score	Pathway size	Genes driving the enrichment
NED vs DOD for HPV negative HPSCC
18-gene checkpoint inhibition response signature	0.00462766	0.039078	1.68853	18	TIGIT, PDCD1LG2, CD274, CXCR6, STAT1, CCL5, NKG7, CXCL9, LAG3, IDO1, HLA-E, HLA-DRB1, HLA-DQA1, CMKLR1, CD27, CD8A
Immune System	1.00873e-05	0.000766631	1.81299	165	DTX3L, GBP4, RSAD2, PDCD1LG2, IFIH1, HERC6, TLR8, CD274, ISG15, SOCS1, OASL, IFITM1, UBA7, TNFRSF1B, TNFAIP3, TNF, TAP1, STAT3, STAT2, STAT1, CCL5, CCL4, CCL2, S100A12, S100A9, S100A8, RELB, NECTIN2, PSMB9, PSMB8, EIF2AK2, OAS3, OAS2, OAS1, NFKB2, NFKB1, MX1, MMP9, LYZ, LAG3, IRF7, IRF4, IRF1, CXCL10, IL7R, IL6, IL2RG, IL2RB, IL1B, IL1A, IFNGR2, IFIT3, IFIT1, IFIT2, IFI35, IFI27, HLA-E, HLA-DRB1,…
Interferon Signaling	5.39421e-05	0.0020498	1.87841	52	GBP4, RSAD2, ISG15, SOCS1, OASL, IFITM1, UBA7, STAT1, EIF2AK2, OAS3, OAS2, OAS1, MX1, IRF7, IRF4, IRF1, IFIT3, IFIT1, IFIT2, IFI35, IFI27, HLA-E, HLA-DRB1, HLA-DRA, HLA-DQB1, HLA-DQA1, HLA-DPB1, HLA-DPA1, HLA-C, HLA-B, HLA-A, GBP2, GBP1, IFI6, EGR1, B2M
Cluster 1 vs Cluster3 for HPV negative HPSCC
18-gene checkpoint inhibition response signature	8.59808e-05	0.00163364	1.81777	18	TIGIT, PDCD1LG2, CD274, CXCR6, STAT1, CCL5, PSMB10, NKG7, CXCL9, LAG3, IDO1, HLA-DRB1, HLA-DQA1, CMKLR1, CD27, CD8A
Immune System	1.00002e-05	0.00038008	1.84154	165	DTX3L, GBP4, RSAD2, NLRC5, PDCD1LG2, IFIH1, HERC6, TLR8, CD274, IRF9, ISG15, IL32, TNFRSF14, SOCS1, OASL, IFITM1, VCAM1, UBA7, TNFRSF1B, TNFRSF1A, TNFAIP3, TNF, TAPBP, TAP2, TAP1, SYK, STAT2, STAT1, CCL19, CCL5, CCL4, CCL2, S100A9, S100A8, RELB, NECTIN2, PSMB10, PSMB9, PSMB8, EIF2AK2, PECAM1, OAS3, OAS2, OAS1, NFKB2, MX1, LYZ, LTB, LGALS9, LAG3, JAK3, JAK2, ITGB2, ITGA4, IRF7, IRF4, IRF1, CXCL10,…
Interferon Signaling	2.01896e-05	0.000511469	1.71303	52	GBP4, RSAD2, ISG15, SOCS1, OASL, IFITM1, VCAM1, UBA7, STAT2, STAT1, PSMB8, EIF2AK2, OAS3, OAS2, OAS1, MX1, JAK2, IRF7, IRF4, IRF1, IFIT3, IFIT1, IFIT2, IFI35, IFI27, ICAM1, HLA-F, HLA-E, HLA-DRB1, HLA-DRA, HLA-DQB1, HLA-DQA1, HLA-DPB1, HLA-DPA1, HLA-C, HLA-B, HLA-A, GBP2, GBP1, IFI6, B2M
HPV-positive vs HPV-negative HPSCC
Cell Cycle Checkpoints	0.00333172	0.126605	1.94851	15	TP53, PSMB10, PSMB8, CDKN2A, CDK2, CCNB1
Cytokine Signaling in Immune system	0.00109533	0.0832454	-1.4992	118	RSAD2, IL24, IFITM2, IRF9, ISG15, SOCS1, OASL, IFITM1, IL1R2, TNF, TGFB1, STAT2, STAT1, CCL5, CCL4, CCL2, PTGS2, EIF2AK2, OAS2, OAS1, NFKBIA, MYC, MX1, MMP1, JAK3, ITGAX, IRF7, IRF4, CXCL10, CXCL8, IL6, IL1B, IL1A, IFNGR2, IFIT3, IFIT1, IFIT2, IFI35, IFI27, HLA-F, HLA-DQB1, HLA-DQA1, HIF1A, HCK, CXCL2, CXCL1, IFI6, FYN, CSF2RB, CHUK, CD70, CD44, CCND1, BIRC5
Extracellular matrix organization	0.0167716	0.238577	-1.48812	35	ADAM12, THBS1, TGFB3, PDGFA, MMP7, MMP1, LTBP1, VCAN, COL6A3, COL5A1, SERPINH1, BMP2
