# Supplementary material for: Tumour inflammation signature and expression of S100A12 and HLA class I improve survival in HPV-negative hypopharyngeal cancer
Source: Sci Rep. 2021 Jan 19;11:1782. doi: 10.1038/s41598-020-80226-z (PMC7815817; doi:10.1038/s41598-020-80226-z)
Supplement: Supplementary file 5 — Supplementary Table 4. [file 41598_2020_80226_MOESM5_ESM.xlsx]

## Sheet: nanostring
Supplementary Table S4. Raw mRNA counts for the Nanostring nCounter IO360 panel
Probe Name	Survival	HPV	A2M	ACVR1C	ADAM12	ADGRE1	ADM	ADORA2A	AKT1	ALDOA	ALDOC	ANGPT1	ANGPT2	ANGPTL4	ANLN	APC	APH1B	API5	APLNR	APOE	APOL6	AQP9	AREG	ARG1	ARG2	ARID1A	ARNT2	ATF3	ATM	AXIN1	AXL	B2M	BAD	BAMBI	BATF3	BAX	BBC3	BBS1	BCAT1	BCL2	BCL2L1	BCL6B	BID	BIRC3	BIRC5	BLK	BLM	BMP2	BNIP3
20190522_Ramqvist1-190522_H117_06.RCC	NED	HPV+	580.43	161.23	58.04	38.7	580.43	116.09	1779.97	10892.6	419.2	103.19	12.9	483.69	767.45	761	51.59	1051.21	77.39	412.75	470.79	167.68	128.98	45.14	232.17	1289.83	32.25	1857.36	270.87	309.56	83.84	24229.5	490.14	180.58	219.27	1283.38	490.14	316.01	90.29	141.88	528.83	148.33	212.82	77.39	477.24	141.88	212.82	167.68	922.23
20190522_Ramqvist1-190522_H130_10.RCC	NED	HPV+	764.9	206.29	47.49	6.13	1299.52	31.15	1830.05	18916.8	449.85	54.13	38.81	676.06	1484.36	660.74	36.76	1399.09	49.02	1106.51	631.63	47.49	135.82	4.6	157.27	1834.65	11.74	511.13	430.96	296.16	62.3	38202.3	328.33	14.81	39.83	998.26	130.72	131.23	236.42	68.93	399.3	56.68	123.06	77.1	1170.33	11.74	114.38	44.42	185.35
20190522_Ramqvist1-190522_H136_11.RCC	NED	HPV-	852.16	105.94	155.08	21.5	105.94	477.52	1498.57	5412.35	254.88	105.94	92.13	96.73	1197.63	241.06	42.99	2028.29	26.1	7491.31	1613.73	72.16	23.03	7.68	38.39	1469.4	1414.12	842.94	575.78	328.58	253.34	43908.4	1438.69	98.27	300.94	1297.43	475.98	222.64	366.97	767.71	439.13	79.84	359.29	457.55	2943.4	27.64	302.48	112.09	589.6
20190522_Ramqvist1-190522_H17_01.RCC	NED	HPV-	1130.04	63.09	267.79	19.63	510.34	67.3	1866.11	10670.9	231.34	58.89	64.49	611.29	1441.3	593.06	53.28	1554.86	166.84	3186.83	740.28	277.6	1445.5	14.02	32.25	873.47	21.03	862.25	215.91	427.62	151.42	37361.5	300.04	106.55	145.81	1193.13	307.05	200.49	119.17	50.47	1172.1	77.11	178.06	102.35	2837.73	19.63	119.17	99.54	733.27
20190522_Ramqvist1-190522_H2_02.RCC	NED	HPV-	1121.95	55.23	172.61	13.81	956.25	162.25	2188.67	5944.63	214.03	148.44	55.23	258.91	486.76	721.5	65.59	1232.42	72.5	1608.71	1332.54	96.66	431.52	27.62	110.47	1342.89	176.06	2136.89	455.69	359.03	210.58	51830.8	514.37	124.28	165.7	1311.82	310.7	642.1	96.66	386.64	1757.15	148.44	207.13	100.11	535.09	69.04	231.3	214.03	579.96
20190522_Ramqvist1-190522_H30_12.RCC	NED	HPV-	879.7	153.67	496.24	7.05	1250.47	93.05	2114.66	13963.8	284.77	87.41	119.83	370.77	836	496.24	21.15	1301.22	53.57	2041.35	2048.4	81.77	297.46	18.33	53.57	1116.54	46.52	531.49	484.96	298.87	338.35	77313.5	373.59	349.62	191.73	1143.33	219.92	157.89	101.5	70.49	750	95.86	159.3	57.8	1342.11	29.61	107.14	596.33	448.31
20190522_Ramqvist1-190522_H32_09.RCC	DOD	HPV-	876.83	87.98	210.26	23.86	208.77	147.63	1996.73	7445.6	141.66	59.65	281.84	362.36	915.6	575.61	87.98	1802.87	68.6	633.76	1901.29	58.16	59.65	8.95	82.02	1470.33	800.78	223.68	753.06	302.72	432.45	64694.6	551.75	295.26	256.49	1187	504.03	943.93	102.89	331.05	672.53	83.51	207.28	181.93	1529.98	32.81	202.8	225.17	356.4
20190522_Ramqvist1-190522_H38_04.RCC	DOD	HPV-	773.94	181.39	163.25	6.05	241.85	84.65	1898.56	14402.5	151.16	114.88	78.6	592.54	1257.64	598.59	36.28	2128.32	169.3	979.51	1293.92	314.41	139.07	30.23	66.51	1475.31	24.19	241.85	320.46	435.34	90.7	23816.6	640.92	42.32	290.23	1348.34	187.44	556.27	199.53	78.6	701.38	133.02	133.02	139.07	2025.53	96.74	211.62	314.41	1366.48
20190522_Ramqvist1-190522_H45_05.RCC	DOD	HPV-	722.95	134.84	321.67	11.37	670.96	89.35	2264.7	16174.6	835.05	58.49	100.73	1020.25	1285.06	518.25	34.12	1327.3	121.85	1530.38	604.35	105.6	240.44	56.86	86.1	1429.65	32.49	592.98	287.56	485.76	178.71	26174	362.29	167.33	108.85	1622.98	272.93	108.85	203.08	45.49	771.69	95.85	363.91	61.74	1804.94	29.24	73.11	329.8	839.92
20190522_Ramqvist1-190522_H52_08.RCC	NED	HPV-	591.26	95.02	395.18	7.54	2461.56	69.38	2003.04	12264.1	549.03	156.86	143.29	2574.69	2701.39	487.18	57.32	1081.46	99.55	1784.33	794.88	147.81	2190.07	7.54	129.71	1229.27	34.69	265.46	266.97	346.91	441.94	32950.6	760.19	111.62	134.24	1282.06	343.9	262.45	260.94	30.17	733.04	96.53	206.64	69.38	1134.25	31.67	61.84	1101.07	2153.87
20190522_Ramqvist1-190522_H72_03.RCC	DOD	HPV-	1062.86	60.12	194.32	13.96	648.45	70.86	2105.31	6985.86	293.09	22.55	124.54	135.27	974.82	441.25	41.87	1186.32	69.78	545.38	513.18	69.78	772.99	11.81	114.87	968.38	18.25	1478.34	319.93	424.07	179.29	26774.3	337.11	166.41	73	1132.64	179.29	163.19	347.84	92.33	1080.03	65.49	202.91	96.62	1190.61	25.77	132.05	183.58	260.88
20190522_Ramqvist1-190522_H7_07.RCC	NED	HPV-	852.76	39.48	221.09	8.55	2999.13	71.72	3670.28	16590	192.79	36.19	46.06	137.52	984.36	1502.2	38.82	1499.57	78.3	214.51	370.45	122.39	234.9	321.1	76.33	1429.16	224.38	537.58	386.24	442.17	140.81	13419.8	652.07	54.61	93.43	1037	248.72	198.71	43.43	198.71	570.48	55.93	290.17	62.51	2573.41	21.71	122.39	189.5	929.09
20190523_RAMQVIST2-190523_H112_11.RCC	DOD	HPV-	659.93	24.53	482.39	8.18	538.45	51.39	2014.82	11037.7	253.46	30.37	58.4	142.5	838.63	536.12	29.2	1033.69	79.42	1922.54	637.73	70.08	23.36	4.67	46.72	691.46	61.9	300.18	281.49	536.12	172.87	20109.6	665.77	86.43	179.87	1065.23	328.21	373.76	109.79	78.26	675.11	63.07	197.39	51.39	1789.39	14.02	94.61	113.3	508.08
20190523_RAMQVIST2-190523_H118_02.RCC	DOD	HPV-	408.03	115.12	810.95	3.64	812.41	28.42	2360	24279	271.77	18.22	71.4	1430.28	1808.43	464.86	40.8	1395.31	61.93	685.63	312.58	64.85	790.55	5.83	64.12	1783.66	17.49	324.24	246.27	744.65	110.75	21980.2	356.29	61.2	80.15	1235.74	104.92	210.57	44.45	25.5	590.91	141.35	46.63	26.23	1948.33	10.2	115.12	267.4	2433.59
20190523_RAMQVIST2-190523_H121_01.RCC	DOD	HPV-	580.07	112.79	200.26	11.51	566.26	80.57	2370.92	15236.1	557.05	64.45	96.68	920.75	4813.21	778.03	41.43	1077.27	163.43	455.77	1811.57	117.4	1597.5	34.53	115.09	1061.16	27.62	630.71	227.88	593.88	207.17	28621.4	704.37	515.62	315.36	1823.08	524.83	142.72	94.38	32.23	727.39	227.88	200.26	115.09	3441.29	29.92	103.58	333.77	1192.37
20190523_RAMQVIST2-190523_H131_12.RCC	NED	HPV-	490	46.78	224.07	2.46	468.45	55.4	2006.16	12280.7	568.79	16.62	140.35	279.47	1144.97	408.13	36.32	5348.72	43.09	949.83	422.28	85.56	2375.5	16	137.89	799.63	41.86	93.57	319.48	305.94	195.75	27432.4	527.55	113.27	90.49	1145.58	117.57	109.57	358.26	30.78	528.16	43.71	170.51	97.26	1843.64	22.16	194.52	190.83	640.2
20190523_RAMQVIST2-190523_H147_06.RCC	NED	HPV-	855.29	37.35	245.26	17.43	430.76	204.18	2118.94	9980.92	159.36	52.29	168.07	560.24	771.88	387.19	41.08	952.4	67.23	2184.92	1232.52	83.41	253.97	13.69	47.31	809.23	227.83	1567.42	413.33	517.91	235.3	38327.6	662.32	61	275.14	1247.46	678.51	202.93	92.13	104.58	1109.27	83.41	138.19	368.51	994.73	26.14	99.6	652.36	439.47
20190523_RAMQVIST2-190523_H172_08.RCC	NED	HPV-	679.69	73.73	123.27	13.82	700.42	59.9	3665.7	15475	305.28	56.45	91.01	429.7	1131.28	314.5	59.9	2534.43	47.23	153.22	1036.81	57.6	1573.65	11.52	108.29	1305.23	34.56	922.76	398.6	506.89	175.11	37197.3	694.66	245.38	84.1	1168.14	86.4	191.23	48.38	42.62	761.48	38.02	138.24	64.51	1309.84	20.74	85.25	807.56	767.24
20190523_RAMQVIST2-190523_H26_04.RCC	NED	HPV-	942.28	300.71	160.63	5.6	326.86	43.89	1790.24	13402	218.53	29.88	106.46	1087.03	467.87	395.96	36.42	1283.14	36.42	1042.2	786.32	57.9	44.83	10.27	105.53	1662.29	21.48	758.31	387.56	265.22	97.12	34756	308.18	33.62	139.15	699.47	450.13	201.72	47.63	44.83	681.73	84.05	358.61	97.12	952.55	27.08	100.86	73.78	379.15
20190523_RAMQVIST2-190523_H48_03.RCC	DOD	HPV-	1913.71	16.4	741.09	15.38	454.08	89.18	3496.34	10014.4	173.23	49.2	160.93	574.01	1186.97	443.83	84.05	858.97	132.23	389.51	562.74	118.9	3045.33	13.33	92.25	680.61	37.93	207.05	324.93	506.36	275.73	23235.1	578.11	363.88	119.93	1229	183.48	150.68	102.5	89.18	840.52	124.03	143.5	75.85	1375.58	46.13	126.08	538.14	396.68
20190523_RAMQVIST2-190523_H4_09.RCC	DOD	HPV-	909.4	54.76	292.07	16.59	348.49	74.68	1929.98	9357.85	258.88	41.49	69.7	182.54	972.46	106.21	34.85	1173.26	165.95	1272.83	341.85	92.93	197.48	154.33	298.71	741.79	81.31	297.05	300.37	609.03	127.78	11935	565.89	1508.47	111.19	912.72	361.77	255.56	1324.27	117.82	843.02	73.02	199.14	54.76	1669.44	19.91	78	215.73	977.44
20190523_RAMQVIST2-190523_H56_10.RCC	DOD	HPV-	2419.35	247.99	1349.39	1.16	247.99	59.38	3407.82	10535.5	266.62	95.47	133.89	138.55	1258.58	718.36	60.54	1286.52	139.71	1995.56	528.58	38.42	165.33	9.31	110.61	1312.13	153.68	526.25	398.18	952.37	443.59	22338.9	470.37	102.46	143.21	1079.28	479.68	479.68	135.06	118.76	883.68	79.17	136.22	46.57	1378.5	16.3	145.53	87.32	356.27
20190523_RAMQVIST2-190523_H66_05.RCC	NED	HPV+	408.05	173.64	125.49	6.31	1432.51	65.51	1656.66	19977.8	601.42	23.68	103.39	370.16	1434.09	810.57	28.41	1759.26	65.51	355.96	335.44	59.19	102.6	10.26	78.14	1596.68	210.73	1146.01	356.75	483.82	155.48	11186.2	723.75	53.67	97.87	1739.53	692.18	292.82	54.46	591.95	777.42	161.8	180.74	132.6	1494.86	15	161.01	148.38	228.89
[truncated: 703 more columns]
